# Supplementary material for: Technology, attributions, and emotions in post-secondary education: An application of Weiner’s attribution theory to academic computing problems
Source: PLoS One. 2018 Mar 12;13(3):e0193443. doi: 10.1371/journal.pone.0193443 (PMC5846781; doi:10.1371/journal.pone.0193443)
Supplement: S1 Data — (ZIP) [file pone.0193443.s001.zip]

Archive with 4 entries (4 files):
- Study_1_Online_Students.sav
- Study_1_Traditional_Students.sav
- Study_2_Traditional_Students.sav
- Study_2_Online_Students.sav
